# Supplementary material for: Comparative Physiology of Oleaginous Species from the Yarrowia Clade
Source: PLoS One. 2013 May 7;8(5):e63356. doi: 10.1371/journal.pone.0063356 (PMC3646758; doi:10.1371/journal.pone.0063356)
Supplement: Table S2 — Primers used to amplify the protein-coding genes. (XLSX) [file pone.0063356.s007.xlsx]

## Sheet: Feuil1
	Additional Table S2: Primers used for amplification of the protein-coding genes.
	YALI gene	Primer name	Sequence
	YALI0B18722g	MS456_F	TTACACYGTGACAAGTGTG
		MS456_R	ATACCAGCCTTGGARATGGA
	YALI0B08756g	MS277_2F	AKGGTGTCAACTGGCGWGAT
		MS277_2R	CACCGCCTTGAACCAGTTG
	YALI0A00264g	MS444_F	CAACATYAAGGAHGGCCGATT
		MS444_R	CRATGTCCTTCTTGAGCTTCT
	YALI0B16434g	MS561_F	GATAACGAGGCAATTGCCAT
		MS561_R	GATTCGCACCATCCACAGG
	YALI0A02695g	FG598_F	GTGTGGTACKSTCACAACGG
		FG598_R	ACATCCTTGGCWTCCTGSCC
	YALI0D11220g	FG610_1F	TTCAAGCAGGGATAYCAGAC
		FG610_R	ACACCRTCATCAATGGCYCGC
	YALI0C09141g	EF1U1	CCACTGGTCACCTTATCTAC
		EF1F1	AACGGTCTGTCGCATGTCTC
	Degenerate primers were used to allow PCR amplification of the YALI homologues in each of the eight species of the Yarrowia clade
